# Supplementary material for: Rats Orally Administered with Ethyl Alcohol for a Prolonged Time Show Histopathology of the Epididymis and Seminal Vesicle Together with Changes in the Luminal Metabolite Composition
Source: Biomedicines. 2024 May 3;12(5):1010. doi: 10.3390/biomedicines12051010 (PMC11117629; doi:10.3390/biomedicines12051010)
Supplement: Supplementary file 1 [file biomedicines-12-01010-s001.zip]

Archive with 1 entries (1 files):
- biomedicines-2869294-supplementary.pdf
